# Supplementary material for: A workflow to explore elongase diversity and extend the repertoire of fatty acids produced by Yarrowia lipolytica
Source: Microb Cell Fact. 2025 Dec 23;25:18. doi: 10.1186/s12934-025-02890-y (PMC12837234; doi:10.1186/s12934-025-02890-y)
Supplement: Supplementary file 1 — Supplementary Material 1. [file 12934_2025_2890_MOESM1_ESM.xlsx]

## Sheet: Table S1 - Genes
Table S1 : Gene sequences used in this study.
Gene	Sequence
DsRed (RedStar2)	ATGAGTGCTTCTTCTGAAGATGTCATCACTGAATTCATGAGATTCAAGGTTAAAATGGAAGGTACTGTTAACGGCCACGAATTCGAAATCGAAGGTGAAGGTGAGGGTAGACCATATGAAGGTACTCAAACAGCTAAGTTGAAGGTTACTAAGGGTGGTCCACTGCCATTCGCTTGGGACATCTTGTCTCCACAATTCCAATACGGTTCTAAGGTCTACGTCAAGCACCCAGCTGACATTCCAGACTACAAGAAGTTGTCCTTCCCAGAAGGTTTCAAGTGGGAAAGGATCATGAACTTCGAAGACGGTGGCGTTGTTACTGTTACTCAAGACTCCTCCTTGCAAGACGGTTGTTTCATCTACAAGGTCAAGCTCATTGGTGTCAACTTCCCATCTGAT…
YlELO1 (YALI1_F09932g)	ATGCTCTCGTCAATCTCGCCCGACCTATACTCGTCCTTCTCGTTCAAAAACTCGCTCGCCGAGGCCATGCCCTCCGTGCCACACGAACTCATCAACTCAAAAACACTCTCATGGATGTACAATGCCTCTCTGGACATTCGGGTTCCTCTGACTATCGGAACCATCTACGCCGTCTCCGTGCACCTGACCAACTCATCTGAACGAATCAAGAAACGCCAGCCCATTGCCTTTGCCAAGACCGCACTCTTCAAGTGGCTCTGTGTCCTCCACAATGCAGGTCTGTGTCTCTACTCAGCATGGACCTTTGTCGGTATCCTCAACGCCGTCAAACACGCCTACCAAATCACAGGAGACAGCTCCGCCCCCTTCTCCTTCAACACCCTCTGGGGATCGTTTTGT…
YlELO2 (YALI1_B26350g)	ATGAGCGCCGTCCCTATTGAATTCAACGTCCCCTCCGTGGACCGACCCTTTGGTATCTACCTCTGGGCCATCTTTGACCAGGCCTGGGAGAAGCTTTTCGGCTGGCCCGCGTCCTCTTTCATTTTCGTGCGAAATGACCCCAACATCCCCTTTTCCTCTACCCCTCCCGTGATCATTGCCATCATTGTGTACTACATTGTCATCTTTGGCGGCCGAGAGGTGATGCGAAACCTGTCTCCCATCCGACTCAACTGGCTCTTCCAGATCCACAACATCTTCCTCACCCTTCTGTCCGGTATGCTCCTCCTCCTCCTCGTTGAGCAGCTCTTCCCCATCATTGTCCGACAGGGTATCCTCTACGCCATCTGCGACTACGGATCTTGGACTCAGCCCATTGTC…
HsELOVL1 (NP_001243328.1)	ATGGAGGCTGTCGTCAACCTGTACCAGGAGGTCATGAAGCACGCCGACCCCCGAATCCAGGGTTACCCTCTGATGGGCTCCCCTCTGCTGATGACCTCCATCCTGCTGACCTACGTCTACTTTGTCCTCTCCCTGGGCCCCCGAATTATGGCTAACCGAAAGCCCTTCCAGCTCCGAGGCTTCATGATCGTCTACAACTTCTCTCTCGTGGCCCTCTCCCTCTACATCGTCTACGAGTTCCTGATGTCCGGCTGGCTGTCCACCTACACCTGGCGATGTGACCCCGTCGATTACTCCAACTCCCCTGAGGCCCTGCGAATGGTCCGAGTTGCTTGGCTCTTCCTCTTTTCCAAGTTCATCGAGCTGATGGACACCGTCATCTTCATCCTGCGAAAGAAG…
HsELOVL2 (NP_060240.3)	ATGGAGCACCTGAAGGCCTTTGACGACGAGATCAACGCCTTTCTGGACAACATGTTCGGCCCCCGAGACTCCCGAGTCCGAGGTTGGTTTATGCTGGACTCCTACCTGCCCACCTTCTTCCTGACCGTCATGTACCTGCTGTCCATTTGGCTGGGTAACAAGTACATGAAGAACCGACCCGCCCTGTCCCTGCGAGGTATTCTGACCCTGTACAACCTCGGCATCACCCTCCTCTCCGCCTACATGCTGGCCGAGCTGATCCTGTCCACCTGGGAGGGTGGTTACAACCTGCAGTGTCAGGACCTCACCTCCGCCGGTGAGGCTGACATTCGAGTCGCTAAGGTCCTCTGGTGGTACTACTTCTCTAAGTCCGTCGAGTTCCTGGACACCATTTTCTTC…
HsELOVL3 (NP_689523.1)	ATGGTCACCGCTATGAACGTCTCCCACGAGGTGAACCAGCTGTTCCAGCCCTACAACTTCGAGCTGTCCAAGGACATGCGACCCTTCTTCGAGGAGTACTGGGCCACCTCCTTCCCCATCGCTCTGATCTACCTGGTTCTGATCGCCGTGGGCCAGAACTACATGAAGGAGCGAAAGGGATTTAACCTGCAGGGCCCCCTCATCCTGTGGTCTTTCTGTCTGGCCATCTTCTCCATCCTGGGCGCCGTTCGAATGTGGGGTATTATGGGTACCGTCCTCCTGACCGGTGGTCTGAAGCAGACCGTCTGCTTTATTAACTTTATCGACAACTCTACCGTCAAGTTCTGGTCCTGGGTTTTCCTGCTGTCCAAGGTGATTGAGCTGGGCGACACCGCCTTC…
HsELOVL4 (NP_073563.1)	ATGGGACTGCTGGACTCCGAGCCTGGTTCCGTTCTGAACGTGGTCAGCACTGCTCTGAACGACACCGTCGAGTTCTACCGATGGACCTGGTCCATCGCCGACAAGCGAGTGGAGAACTGGCCTCTGATGCAGTCCCCTTGGCCCACCCTGTCTATCTCTACCCTGTACCTGCTGTTCGTGTGGCTGGGTCCCAAGTGGATGAAGGACCGAGAGCCTTTTCAGATGCGACTGGTCCTGATCATTTACAACTTCGGCATGGTCCTGCTCAACCTGTTCATCTTCCGAGAGCTGTTTATGGGCTCCTACAACGCCGGCTACTCCTACATTTGTCAGTCCGTCGATTACTCCAACAACGTCCACGAGGTCCGAATCGCCGCCGCTCTGTGGTGGTACTTCGTC…
HsELOVL5 (NP_001288785.1)	ATGGAGCACTTCGACGCCTCCCTGTCCACCTACTTCAAGGCCCTGCTGGGCCCTAGAGATACCCGAGTTAAGGGCTGGTTCCTGCTGGACAACTACATCCCCACCTTCATCTGCTCCGTGATCTACCTGCTGATTGTCTGGCTCGGCCCCAAGTACATGCGAAACAAGCAGCCCTTTTCCTGCCGAGGCATCCTGGTCGTCTACAACCTGGGCCTGACCCTGCTCTCCCTGTACATGTTCTGCGAGCTGGTCACCGGCGTCTGGGAGGGTAAGTACAACTTCTTCTGCCAGGGCACCCGAACCGCTGGTGAGTCTGACATGAAGATCATTCGAGTCCTCTGGTGGTACTACTTCTCCAAGCTGATTGAGTTCATGGACACCTTCTTCTTCATCCTGCGA…
HsELOVL6 (NP_001124193.1)	ATGAACATGTCCGTCCTGACCCTGCAGGAGTACGAGTTCGAGAAGCAGTTCAACGAGAACGAGGCCATCCAGTGGATGCAGGAGAACTGGAAGAAGTCCTTCCTGTTCTCCGCCCTGTACGCCGCTTTTATTTTCGGCGGCCGACACCTGATGAACAAGCGAGCTAAGTTCGAGCTGCGAAAGCCCCTCGTCCTGTGGTCTTTGACTCTGGCCGTCTTCTCCATCTTCGGTGCCCTGCGAACCGGCGCTTACATGGTTTACATCCTCATGACCAAGGGCCTGAAGCAGTCCGTCTGCGACCAGGGTTTTTACAACGGCCCCGTCTCCAAGTTCTGGGCCTACGCTTTCGTCCTGTCCAAGGCTCCCGAGCTGGGTGACACCATTTTCATCATCCTGCGA…
HsELOVL7 (NP_001098028.1)	ATGGCCTTCTCCGACCTGACCTCCCGAACCGTCCACCTGTACGACAACTGGATCAAGGACGCCGACCCCCGAGTCGAGGACTGGCTGCTGATGTCCTCCCCCCTGCCCCAGACCATCCTGCTGGGCTTTTACGTCTACTTTGTCACCTCCCTCGGCCCCAAGCTGATGGAGAACCGAAAGCCCTTTGAGCTGAAGAAGGCTATGATTACCTACAACTTCTTCATCGTCCTGTTCTCCGTCTACATGTGCTACGAGTTTGTTATGTCCGGCTGGGGCATCGGCTACTCCTTCCGATGCGACATCGTGGACTACTCCCGATCCCCCACCGCCCTTCGAATGGCCCGAACCTGCTGGCTGTACTACTTCTCCAAGTTTATTGAGCTTCTGGACACCATCTTC…

## Sheet: Table S2 - gRNA
Table S2 : gRNA sequences used in this study.
Name	Sequence	Use
gIntD1	GGTTACCGGAACCTTTGCAG	Targeted gene insertion in neutral D1 locus
gIntELO2	CAACGTGGACAAACAGGTTA	Targeted gene insertion in YlELO2 coding sequence. Integration leads to gene disruption.
gELO2_intron	TGATCACAGGTGCAAATCCG	When combined with gELO2_term, used to inactivate native YlELO2 in strains complemented with an other elongase.
gELO2_term	ATTCTACGTGAGCCACTCGG	When combined with gELO2_intron, used to inactivate native YlELO2 in strains complemented with an other elongase.
gELO1_5'	TTTGAGTTGATGAGTTCGTG	Targets 84 pb downstream the start codon of YlELO1. Used to inactivate YlELO1 by introducing frameshift mutation.

## Sheet: Table S3 - Primers
Table S3 : Primers used in this study.
Name	Sequence	Use
1kbup_D1_For	TAGCCAGTTGGAGACAAGAC	Recombination template amplification for integration in D1 locus. Used with 1kbdw_D1_Rev.
1kbdw_D1_Rev	TTGAGTCTAACCTACGCCGA	Recombination template amplification for integration in D1 locus. Used with 1kbup_D1_For.
1kbup_ELO2_For	ACTCGTAGTCTCAGCACACCT	Recombination template amplification for integration in ELO2 locus. Used with 1kbdw_ELO2_Rev.
1kbdw_ELO2_Rev	CACCTCGAGCCAGAAGATGAT	Recombination template amplification for integration in ELO2 locus. Used with 1kbup_ELO2_For.
SeqD1_For	AGAAAGGGCCAATTCCTCAT	Amplification of genomic D1 locus to screen cassette integration. Used with SeqD1_Rev.
SeqD1_Rev	CTATCCATGTCTCTGCTCTC	Amplification of genomic D1 locus to screen cassette integration. Used with SeqD1_For.
SeqELO2_For	TGGTCTTTCTCCAACTCAATTCG	Amplification of genomic ELO2 locus to screen cassette integration. Used with SeqELO2_Rev.
SeqELO2_Rev	AATGAGTGAGTATTTCCCACAA	Amplification of genomic ELO2 locus to screen cassette integration. Used with SeqELO2_For.
pTEF_BamHI_For	CAACTCACACCCGAAGGATCC	Used with SeqELO2_Rev or SeqD1_Rev to quickly screen cassette integration in locus using colony PCR (≈2,3 kb). Also used to sequence ELO coding sequence.
Verif_YlELO1_For	ATTGTCGGAATGCGACGATAG	Used with Verif_YlELO1_Rev to amplify and sequence YlELO1
Verif_YlELO1_Rev	GCAGGATCAATAGGGCAATGG	Used with Verif_YlELO1_For to amplify and sequence YlELO1

## Sheet: Table S4 - Oven programs
Table S4 : Oven program for fatty acid methyl esters (FAME) separation and quantification by gas chromatography.
A. Program 1 : FAME separation for samples without exogenous PUFA (DB-5ms column)
Target value [°C]	Rate [°C/min]	Hold time [min]	Sequence time [min]
100	0	0	0
150	50	0	1
270	20	0	7
310	40	2	10
B. Program 2 : FAME separation for samples with exogenous PUFA addition (without C18:3ω3) (DB-5ms column)
Target value [°C]	Rate [°C/min]	Hold time [min]	Sequence time [min]
100	0	0	0
150	50	0	1
270	10	0	13
310	40	2	16
C. Program 3 : FAME separation for samples with exogenous C18:3ω3 addition (Select-FAME column)
Rate [°C/min]	Target value [°C]	Hold time [min]
0	50	4
20	140	5
20	190	5
25	275	3

## Sheet: Table S5 - YlELO charac.
Table S5 : Fatty acid content (%TFA) of Y. lipolytica strains overexpressing or deleted for native elongases.
The concentration of each fatty acid was reported relative to the total fatty acid concentration. The data represent the mean (± standard deviation) (n = 3) .
Strain	C14:0	C16:0	C16:1	C18:0	C18:1	C20:0	C20:1	C22:0	C22:1	C24:0	C24:1	C26:0	C28:0	C30:0	C20+	Total concentration (g/L)
yPF	0.35 (± 0.06)	20.12 (± 1)	10.47 (± 1.11)	5.85 (± 1.64)	59.4 (± 2.44)	0.29 (± 0.07)	0.26 (± 0.02)	0.25 (± 0.08)	0 (± 0)	2.49 (± 0.65)	0 (± 0)	0.52 (± 0.07)	0 (± 0)	0 (± 0)	3.81 (± 0.86)	3.158 (± 0.511)
yPF elo1Δ	0.32 (± 0.02)	23.14 (± 0.61)	22.82 (± 1.03)	2.55 (± 0.38)	48.27 (± 0.33)	0.17 (± 0.02)	0.2 (± 0.01)	0.13 (± 0.02)	0 (± 0)	1.83 (± 0.23)	0 (± 0)	0.57 (± 0.04)	0 (± 0)	0 (± 0)	2.9 (± 0.29)	3.699 (± 0.201)
yPF YlELO1	0.28 (± 0.01)	11.37 (± 0.31)	4.24 (± 0.04)	7.17 (± 0.5)	73.9 (± 0.88)	0.3 (± 0.01)	0.41 (± 0.02)	0.25 (± 0.03)	0 (± 0)	1.79 (± 0.07)	0 (± 0)	0.29 (± 0.01)	0 (± 0)	0 (± 0)	3.04 (± 0.1)	3.836 (± 0.109)
yPF YlELO2	0.5 (± 0.01)	22.75 (± 0.37)	17.76 (± 0.2)	2.06 (± 0.04)	47.05 (± 0.3)	0.12 (± 0.01)	0.48 (± 0.02)	0.11 (± 0)	0 (± 0)	3.86 (± 0.07)	0 (± 0)	5.02 (± 0.06)	0.29 (± 0.01)	0 (± 0)	9.88 (± 0.1)	3.408 (± 0.062)

## Sheet: Table S6 - HsELOVL7 charact.
Table S6 : Fatty acid content (%TFA) of strains expressing HsELOVL7.
The concentration of each fatty acid was reported relative to the total fatty acid concentration. The data represent the mean (± standard deviation) (n = 3) .
Strain	C14:0	C16:0	C16:1	C18:0	C18:1	C20:0	C20:1	C22:0	C22:1	C24:0	C24:1	C26:0	C28:0	C30:0	C20+	Total concentration (g/L)
yPF	0.35 (± 0.06)	20.12 (± 1)	10.47 (± 1.11)	5.85 (± 1.64)	59.4 (± 2.44)	0.29 (± 0.07)	0.26 (± 0.02)	0.25 (± 0.08)	0 (± 0)	2.49 (± 0.65)	0 (± 0)	0.52 (± 0.07)	0 (± 0)	0 (± 0)	3.81 (± 0.86)	3.158 (± 0.511)
yPF HsELOVL7	0.46 (± 0.03)	18.43 (± 0.23)	15.69 (± 0.04)	2.47 (± 0.1)	53.96 (± 0.74)	0.71 (± 0.1)	3.51 (± 0.07)	0.75 (± 0.08)	0 (± 0)	3.61 (± 0.28)	0 (± 0)	0.41 (± 0.04)	0 (± 0)	0 (± 0)	8.98 (± 0.5)	3.325 (± 0.097)
yPF elo2Δ HsELOVL7	0.3 (± 0.02)	15 (± 0.28)	9.84 (± 0.45)	4.46 (± 0.33)	60.87 (± 0.92)	4.86 (± 0.16)	2.49 (± 0.15)	2.17 (± 0.19)	0 (± 0)	0 (± 0)	0 (± 0)	0 (± 0)	0 (± 0)	0 (± 0)	9.52 (± 0.36)	2.86 (± 0.023)

## Sheet: Table S7 - Std vs Mini
Table S7 : Miniaturization of cultures and fatty acid analysis for the characterization of elongases.
Comparison of fatty acid profiles obtained from strains expressing elongases between the standard protocol (Std.) and the miniaturized (Mini.) protocol. Fatty acid content of strains was analyzed by GC-FID/MS. The concentration of each fatty acid was reported relative to the total fatty acid concentration.
Strain	Protocol	C14:0		C16:0		C16:1		C18:0		C18:1		C20:0		C20:1		C22:0		C22:1		C24:0		C24:1		C26:0		C28:0		C20+
yPFK	Mini.	0.308317	0.0212284	14.6957	0.0201384	16.1081	0.886103	3.17636	0.151652	63.892	0.675702	0.165427	0.00826059	0.234711	0.0130165	0.0968775	0.00965386	0	0	1.11696	0.0463897	0	0	0.205637	0.0163284	0	0	1.81961	0.0800912
	Std.	0.274822	0.0139362	17.6379	0.285113	11.0472	0.226997	4.74944	0.347926	63.0214	0.577408	0.238883	0.00824509	0.268961	0.00774321	0.211737	0.0166977	0	0	2.08305	0.133865	0	0	0.466655	0.033328	0	0	3.26928	0.183769
yPFK YlELO1	Mini.	0.410392	0.0192858	11.0882	0.268267	5.16426	0.284424	6.39263	0.168864	74.7815	0.637463	0.317302	0.0111755	0.409759	0.012356	0.146138	0.0162761	0	0	1.11173	0.0411622	0	0	0.178065	0.0406902	0	0	2.163	0.0482077
	Std.	0.271349	0.0311983	11.3487	0.553159	4.15984	0.189826	7.61684	1.31263	73.3376	2.06934	0.333577	0.0510631	0.353779	0.0151059	0.28039	0.0464117	0	0	1.9734	0.259589	0	0	0.324558	0.0228764	0	0	3.2657	0.371072
yPFK YlELO2	Mini.	0.693484	0.0328049	22.1544	0.199674	19.5421	0.218025	2.88828	0.0505868	48.4646	0.260764	0.156452	0.0100678	0.353416	0.00278311	0.16012	0.0212505	0	0	3.14415	0.0636582	0	0	2.44292	0.0615704	0	0	6.25706	0.0790276
	Std.	0.440331	0.0159818	22.6399	0.340424	17.413	0.241436	2.25935	0.0678004	47.7895	0.503963	0.128094	0.00672336	0.370778	0.0102655	0.125015	0.0149882	0	0	3.9833	0.205113	0	0	4.61638	0.158729	0.234347	0.0111694	9.45792	0.371452
yPFK HsELOVL7	Mini.	0.541056	0.0336517	17.8298	0.302759	18.2039	1.2083	2.66558	0.351108	54.6815	1.34234	0.640483	0.128796	2.49027	0.201807	0.440591	0.0372103	0	0	2.26716	0.163245	0	0	0.239679	0.0211514	0	0	6.07819	0.218967
	Std.	0.469246	0.0683864	19.0874	0.281965	15.4779	0.355344	2.76256	0.208697	53.7838	1.28391	0.724277	0.13748	2.53211	0.234045	0.718168	0.138438	0	0	3.93731	0.537166	0	0	0.507129	0.0859064	0	0	8.419	1.12808
yPF elo2Δ HsELOVL7	Mini.	0.475778	0.0324244	14.3755	0.260062	14.6429	0.292998	3.24987	0.0462421	59.371	0.367165	3.39534	0.153202	2.83975	0.0827979	1.63463	0.0575597	0	0	0.0151966	0.00479491	0	0	0	0	0	0	7.88491	0.240997
	Std.	0.30427	0.0180404	15.0216	0.303829	9.86703	0.422622	4.45346	0.329658	60.8804	0.921743	4.8453	0.190476	2.51019	0.146112	2.1177	0.18225	0	0	0	0	0	0	0	0	0	0	9.47319	0.433975

## Sheet: Table S8 - Complete charact
Table S8 : Fatty acid content (%TFA) of the strains without exogenous fatty acid in culture characterized using the miniaturized workflow.
The concentration of each fatty acid was reported relative to the total fatty acid concentration. The data represent the mean (± standard deviation) (n ≥ 3) .
Strain	C14:0	C16:0	C16:1	C18:0	C18:1	C20:0	C20:1	C22:0	C22:1	C24:0	C24:1	C26:0	C28:0	C30:0	C20+	Total concentration (g/L)
yPFK	0.43 (± 0.02)	16.78 (± 0.23)	14.79 (± 0.42)	3.71 (± 0.08)	62.05 (± 0.58)	0.27 (± 0.02)	0.29 (± 0.01)	0.13 (± 0.01)	0 (± 0)	1.31 (± 0.03)	0 (± 0)	0.24 (± 0.02)	0 (± 0)	0 (± 0)	2.24 (± 0.05)	3.878 (± 0.153)
yPFK YlELO1	0.42 (± 0.04)	11.83 (± 0.89)	6.68 (± 1.25)	5.67 (± 0.22)	72.85 (± 2.11)	0.35 (± 0.02)	0.39 (± 0.03)	0.16 (± 0.01)	0 (± 0)	1.38 (± 0.08)	0 (± 0)	0.27 (± 0.08)	0 (± 0)	0 (± 0)	2.56 (± 0.15)	4.101 (± 0.102)
yPFK YlELO2	0.56 (± 0.03)	21 (± 1.79)	17.17 (± 1.35)	3.14 (± 0.42)	52.38 (± 3.47)	0.2 (± 0.05)	0.34 (± 0.02)	0.13 (± 0.01)	0 (± 0)	2.71 (± 0.43)	0 (± 0)	2.37 (± 0.51)	0 (± 0)	0 (± 0)	5.74 (± 0.91)	3.195 (± 0.19)
yPFK HsELOVL1	0.45 (± 0.03)	18.73 (± 0.3)	14.16 (± 0.96)	3.85 (± 0.21)	60.07 (± 1.16)	0.25 (± 0.02)	0.19 (± 0.01)	0.12 (± 0.01)	0 (± 0)	1.32 (± 0.09)	0 (± 0)	0.85 (± 0.14)	0 (± 0)	0 (± 0)	2.74 (± 0.23)	3.742 (± 0.222)
yPFK elo2Δ HsELOVL1	0.39 (± 0.03)	16.64 (± 0.43)	9.99 (± 1.36)	4.67 (± 0.47)	66.59 (± 1.57)	0.31 (± 0.03)	0.13 (± 0.04)	0.17 (± 0.01)	0 (± 0)	0.8 (± 0.18)	0 (± 0)	0.31 (± 0.06)	0 (± 0)	0 (± 0)	1.71 (± 0.25)	3.08 (± 0.161)
yPFK HsELOVL2	0.44 (± 0.03)	17.5 (± 0.09)	13.99 (± 1)	3.94 (± 0.14)	61.78 (± 0.91)	0.33 (± 0.06)	0.31 (± 0.02)	0.15 (± 0.02)	0 (± 0)	1.32 (± 0.13)	0 (± 0)	0.25 (± 0.03)	0 (± 0)	0 (± 0)	2.35 (± 0.22)	3.758 (± 0.166)
yPFK HsELOVL3	0.42 (± 0.05)	17.83 (± 0.43)	14.56 (± 1.47)	3.89 (± 0.39)	60.2 (± 1.47)	0.69 (± 0.22)	0.38 (± 0.03)	0.24 (± 0.04)	0 (± 0)	1.54 (± 0.11)	0 (± 0)	0.24 (± 0.02)	0 (± 0)	0 (± 0)	3.09 (± 0.16)	3.649 (± 0.192)
yPFK elo2Δ HsELOVL3	0.45 (± 0.03)	15.67 (± 0.6)	10.91 (± 1.43)	5.94 (± 0.67)	63.78 (± 0.85)	2.44 (± 0.63)	0.34 (± 0.08)	0.46 (± 0.08)	0 (± 0)	0 (± 0)	0 (± 0)	0 (± 0)	0 (± 0)	0 (± 0)	3.24 (± 0.64)	2.917 (± 0.269)
yPFK HsELOVL4	0.38 (± 0.02)	17.22 (± 0.28)	13.7 (± 0.38)	3.98 (± 0.08)	62.24 (± 0.47)	0.5 (± 0.12)	0.42 (± 0.13)	0.17 (± 0.04)	0 (± 0)	1.13 (± 0.03)	0 (± 0)	0.25 (± 0.01)	0 (± 0)	0 (± 0)	2.48 (± 0.29)	3.947 (± 0.156)
yPFK HsELOVL5	0.35 (± 0.01)	17.14 (± 0.23)	10.92 (± 0.19)	4.14 (± 0.22)	64.64 (± 0.39)	0.26 (± 0.05)	0.84 (± 0.14)	0.14 (± 0.01)	0 (± 0)	1.33 (± 0.08)	0 (± 0)	0.24 (± 0.01)	0 (± 0)	0 (± 0)	2.81 (± 0.14)	3.803 (± 0.077)
yPFK HsELOVL6	0.38 (± 0.02)	13.09 (± 1.04)	7.91 (± 1.44)	5.85 (± 0.32)	70.03 (± 2.45)	0.38 (± 0.07)	0.47 (± 0.15)	0.2 (± 0.03)	0 (± 0)	1.48 (± 0.06)	0 (± 0)	0.2 (± 0.01)	0 (± 0)	0 (± 0)	2.73 (± 0.28)	3.958 (± 0.092)
yPFK HsELOVL7	0.54 (± 0.03)	17.83 (± 0.3)	18.2 (± 1.21)	2.67 (± 0.35)	54.68 (± 1.34)	0.64 (± 0.13)	2.49 (± 0.2)	0.44 (± 0.04)	0 (± 0)	2.27 (± 0.16)	0 (± 0)	0.24 (± 0.02)	0 (± 0)	0 (± 0)	6.08 (± 0.22)	3.814 (± 0.084)
yPFK elo2Δ HsELOVL7	0.48 (± 0.03)	14.38 (± 0.26)	14.64 (± 0.29)	3.25 (± 0.05)	59.37 (± 0.37)	3.4 (± 0.15)	2.84 (± 0.08)	1.63 (± 0.06)	0 (± 0)	0.02 (± 0)	0 (± 0)	0 (± 0)	0 (± 0)	0 (± 0)	7.88 (± 0.24)	3.091 (± 0.042)

## Sheet: Table S9 - PUFA conversion
Table S9 : Exogenous fatty acid elongation of the strains characterized using the miniaturized workflow.
Exogenous fatty acid elongation rate represents the measured molar ratio in % of elongation product over initial substrate molar concentration (product + substrate). The data represent the mean (± standard deviation) (n ≥ 3).
Strain	C18:2ω6	C18:3ω3	C18:3ω6	C20:4ω6	C20:5ω3
yPFK (control)	1.7 (± 0.3)	1.6 (± 0.3)	1.3 (± 0.1)	0.2 (± 0)	0.6 (± 0)
yPFK YlELO1	1.7 (± 0.2)	9.4 (± 0.2)	1.3 (± 0)	0.2 (± 0)	0.7 (± 0.1)
yPFK YlELO2	14.4 (± 0.5)	4.9 (± 0.1)	3.9 (± 0.1)	0.6 (± 0)	0.9 (± 0)
yPFK HsELOVL1	1.6 (± 0.1)	1.4 (± 0.1)	1.8 (± 0)	4.1 (± 0.2)	4 (± 0.1)
yPFK HsELOVL1 elo2Δ	0.2 (± 0.1)	0.8 (± 0.1)	0.9 (± 0.1)	6.6 (± 0.5)	5.1 (± 0.1)
yPFK HsELOVL2	2.1 (± 0.1)	3.7 (± 0.1)	5.3 (± 0.1)	28.2 (± 1.6)	44.0 (± 0.5)
yPFK HsELOVL3	3.5 (± 0.2)	4.7 (± 0.2)	1.8 (± 0)	0.7 (± 0)	1.6 (± 0.2)
yPFK HsELOVL3 elo2Δ	1.4 (± 0.3)	4.2 (± 0.1)	0.5 (± 0.1)	8.9 (± 1.5)	1.2 (± 0)
yPFK HsELOVL4	2.4 (± 0.1)	2.1 (± 0.3)	1.9 (± 0.1)	1.5 (± 0)	2.0 (± 0)
yPFK HsELOVL5	11.1 (± 0.2)	16.6 (± 0.4)	72.4 (± 0.7)	51.1 (± 0.6)	66.4 (± 0.8)
yPFK HsELOVL6	4.1 (± 0.1)	9.4 (± 0.6)	2.6 (± 0.7)	0.2 (± 0)	0.7 (± 0.1)
yPFK HsELOVL7	16.5 (± 0.6)	17.7 (± 0.3)	13.4 (± 1.1)	7.9 (± 0.3)	18.1 (± 0.9)
yPFK HsELOVL7 elo2Δ	15.4 (± 0.8)	12.8 (± 1.0)	17.5 (± 0.4)	14.2 (± 0.9)	16.2 (± 0.7)

## Sheet: Table S10 - C16 C18 ratio
Table S10 : C16 and C18 proportions in strains expressing fatty acid elongases without exogenous addition.
The data represent the mean (± standard deviation) (n ≥ 3 ).
	C16:0 + C16:1 (%TFA)	C18:0 + C18:1 (%TFA)	ratio C16/18
yPFK (control)	31.57	65.76	0.48
yPFK YlELO1	18.51	78.52	0.24
yPFK YlELO2	38.17	55.52	0.69
yPFK HsELOVL1	32.89	63.92	0.51
yPFK HsELOVL1 elo2Δ	26.63	71.26	0.37
yPFK HsELOVL2	31.49	65.72	0.48
yPFK HsELOVL3	32.39	64.09	0.51
yPFK HsELOVL3 elo2Δ	26.58	69.72	0.38
yPFK HsELOVL4	30.92	66.22	0.47
yPFK HsELOVL5	28.06	68.78	0.41
yPFK HsELOVL6	21.00	75.88	0.28
yPFK HsELOVL7	36.03	57.35	0.63
yPFK HsELOVL7 elo2Δ	29.02	62.62	0.46
